# Supplementary material for: Long-Term Physical Activity Mitigates Inflammaging Progression in Older Adults Amidst the COVID-19 Pandemic
Source: Int J Environ Res Public Health. 2024 Oct 27;21(11):1425. doi: 10.3390/ijerph21111425 (PMC11593455; doi:10.3390/ijerph21111425)
Supplement: Supplementary file 1 [file ijerph-21-01425-s001.zip]

Archive with 1 entries (1 files):
- ijerph-3218104-supplementary.pdf
